# Supplementary material for: Germline Variants of CYBA and TRPM4 Predispose to Familial Colorectal Cancer
Source: Cancers (Basel). 2022 Jan 28;14(3):670. doi: 10.3390/cancers14030670 (PMC8833488; doi:10.3390/cancers14030670)
Supplement: Supplementary file 1 [file cancers-14-00670-s001.zip]

Archive with 6 entries (6 files):
- Supplementary Figure S1.tif
- Supplementary Figure S2.tif
- Supplementary Figure S3.tif
- Supplementary Material.pdf
- Supplementary Table 2.pdf
- Supplementary Table1.xls
