# Supplementary material for: Germline Variants of CYBA and TRPM4 Predispose to Familial Colorectal Cancer
Source: Cancers (Basel). 2022 Jan 28;14(3):670. doi: 10.3390/cancers14030670 (PMC8833488; doi:10.3390/cancers14030670)
Supplement: Supplementary file 1 [file cancers-14-00670-s001.zip › Supplementary Table1.xls]

## Sheet: CYBA_TRPM4_NGS_qc
Supplementary Table S1. Summary of the sequencing coverage and quality statistics for each sample.
PID	>=10x_in_AgSSv5UTR_region	>=10x_in_gencodev19_protein	mean_coverage_in_gencodev19_protein	totalReadCounter	duplicates	properlyPaired	properlyPaired_percentage	duplicates_percentage	library_prep_kit	seq_platform
CRC_F1_S1	0.97	0.71	52.44	113479090	7643371	106606514	93.94	6.74	Ag SuSe V5+UTRs	Illumina HiSeq 2000
CRC_F1_S2	0.98	0.72	71.88	155659926	11409619	146508298	94.12	7.33	Ag SuSe V5+UTRs	Illumina HiSeq 2000
CRC_F1_S3	0.98	0.71	60.98	132920042	10860961	124896092	93.96	8.17	Ag SuSe V5+UTRs	Illumina HiSeq 2000
CRC_F1_S4	0.98	0.71	59.69	130554830	10811456	123027374	94.23	8.28	Ag SuSe V5+UTRs	Illumina HiSeq 2000
CRC_F1_S5	0.98	0.71	64.75	142759580	13645392	134548226	94.25	9.56	Ag SuSe V5+UTRs	Illumina HiSeq 2000
CRC_F1_S6	0.98	0.71	58.71	129275198	11603447	121593788	94.06	8.98	Ag SuSe V5+UTRs	Illumina HiSeq 2000
CRC_F2_S1	0.97	0.7	44.68	87821648	5876002	86794746	98.83	6.69	Ag SuSe V5+UTRs	Illumina HiSeq 2000
CRC_F2_S10	0.98	0.73	92.15	183490088	17235543	179805182	97.99	9.39	Ag SuSe V5+UTRs	Illumina HiSeq 2000
CRC_F2_S11	0.99	0.74	101.79	207087864	25863026	202801722	97.93	12.49	Ag SuSe V5+UTRs	Illumina HiSeq 2000
CRC_F2_S2	0.98	0.72	66.83	132448034	9085726	130617694	98.62	6.86	Ag SuSe V5+UTRs	Illumina HiSeq 2000
CRC_F2_S3	0.98	0.73	74.9	153743538	16726319	151923648	98.82	10.88	Ag SuSe V5+UTRs	Illumina HiSeq 2000
CRC_F2_S4	0.98	0.71	58.33	119367686	15136229	117991594	98.85	12.68	Ag SuSe V5+UTRs	Illumina HiSeq 2000
CRC_F2_S5	0.98	0.71	55.31	111272218	11023648	110017150	98.87	9.91	Ag SuSe V5+UTRs	Illumina HiSeq 2000
CRC_F2_S6	0.98	0.71	53.46	107624548	9676051	106330964	98.8	8.99	Ag SuSe V5+UTRs	Illumina HiSeq 2000
CRC_F2_S7	0.97	0.7	51.25	100481278	8432826	98119650	97.65	8.39	Ag SuSe V5+UTRs	Illumina HiSeq 2000
CRC_F2_S8	0.98	0.72	75.86	154007990	16090231	148313758	96.3	10.45	Ag SuSe V5+UTRs	Illumina HiSeq 2000
CRC_F2_S9	0.98	0.71	64.35	128445732	11240070	124465886	96.9	8.75	Ag SuSe V5+UTRs	Illumina HiSeq 2000
CRC_F3_S1	0.98	0.72	64.34	129420222	12796933	127849034	98.79	9.89	Ag SuSe V5+UTRs	Illumina HiSeq 2000
CRC_F3_S2	0.98	0.72	70.82	146013552	15879983	144222730	98.77	10.88	Ag SuSe V5+UTRs	Illumina HiSeq 2000
CRC_F3_S3	0.98	0.72	72.67	149580058	18239148	147847912	98.84	12.19	Ag SuSe V5+UTRs	Illumina HiSeq 2000
CRC_F3_S4	0.98	0.71	54.22	110076190	11327553	108771190	98.81	10.29	Ag SuSe V5+UTRs	Illumina HiSeq 2000
CRC_F3_S5	0.97	0.71	52.58	105808340	7532964	104585294	98.84	7.12	Ag SuSe V5+UTRs	Illumina HiSeq 2000
CRC_F3_S6	0.96	0.69	51.59	107964276	13553469	104178914	96.49	12.55	Ag SuSe V5+UTRs	Illumina HiSeq 2000
CRC_F4_S1	0.98	0.72	74.54	146851928	12973444	144468722	98.38	8.83	Ag SuSe V5+UTRs	Illumina HiSeq 2000
CRC_F4_S2	0.97	0.71	52.13	102850552	6539914	101622356	98.81	6.36	Ag SuSe V5+UTRs	Illumina HiSeq 2000
CRC_F4_S3	0.98	0.71	54.74	108152416	7830844	107041064	98.97	7.24	Ag SuSe V5+UTRs	Illumina HiSeq 2000
CRC_F4_S4	0.98	0.71	57.63	114459010	9681361	113173126	98.88	8.46	Ag SuSe V5+UTRs	Illumina HiSeq 2000
CRC_F4_S5	0.98	0.71	54.38	109809028	10465763	108698228	98.99	9.53	Ag SuSe V5+UTRs	Illumina HiSeq 2000
CRC_F4_S6	0.98	0.71	58.76	119011612	13524692	117758532	98.95	11.36	Ag SuSe V5+UTRs	Illumina HiSeq 2000
CRC_F5_S1	0.98	0.71	62.28	125695760	12789871	122947580	97.81	10.18	Ag SuSe V5+UTRs	Illumina HiSeq 2000
CRC_F5_S2	0.98	0.72	72.46	141462870	9191962	138816924	98.13	6.5	Ag SuSe V5+UTRs	Illumina HiSeq 2000
CRC_F5_S3	0.98	0.71	58.17	113420480	8128518	111134616	97.98	7.17	Ag SuSe V5+UTRs	Illumina HiSeq 2000
CRC_F5_S4	0.98	0.72	63.05	124911592	9621707	122428708	98.01	7.7	Ag SuSe V5+UTRs	Illumina HiSeq 2000
CRC_F5_S5	0.98	0.72	70.84	139073934	10858569	136636626	98.25	7.81	Ag SuSe V5+UTRs	Illumina HiSeq 2000
CRC_F5_S6	0.98	0.72	67.24	139445626	16697952	136144062	97.63	11.97	Ag SuSe V5+UTRs	Illumina HiSeq 2000
XI006_F11_S1	NA	0.94	18.52	1191134489	400808660	515241680	43.26	33.65	Illumina TruSeq Nano DNA	Illumina HiSeq X Ten V2.5
XI006_F11_S2	NA	0.98	39.18	1160617159	129924973	901597097	77.68	11.19	Illumina TruSeq Nano DNA	Illumina HiSeq X Ten V2.5
XI006_F11_S3	NA	0.98	33.96	1136518544	170650825	820866352	72.23	15.02	Illumina TruSeq Nano DNA	Illumina HiSeq X Ten V2.5
XI006_F13_S1	NA	0.98	36.97	1057582448	139139345	854720122	80.82	13.16	Illumina TruSeq Nano DNA	Illumina HiSeq X Ten V2.5
XI006_F13_S11	NA	0.98	36.46	953164056	78210191	788390393	82.71	8.21	Illumina TruSeq Nano DNA	Illumina HiSeq X Ten V2.5
XI006_F13_S2	NA	0.98	35.3	920420628	80182888	828744262	90.04	8.71	Illumina TruSeq Nano DNA	Illumina HiSeq X Ten V2.5
XI006_F13_S3	NA	0.98	37.1	1042927066	189357602	916072421	87.84	18.16	Illumina TruSeq Nano DNA	Illumina HiSeq X Ten V2.5
XI006_F13_S6	NA	0.98	37.69	1011271570	90088038	827074325	81.79	8.91	Illumina TruSeq Nano DNA	Illumina HiSeq X Ten V2.5
XI006_F14_S1	NA	0.98	36.78	977864646	78763405	803035756	82.12	8.05	Illumina TruSeq Nano DNA	Illumina HiSeq X Ten V2.5
XI006_F14_S3	NA	0.98	38.09	985331972	80756990	841897726	85.44	8.2	Illumina TruSeq Nano DNA	Illumina HiSeq X Ten V2.5
XI006_F14_S4	NA	0.98	34.68	975643909	132948204	802964208	82.3	13.63	Illumina TruSeq Nano DNA	Illumina HiSeq X Ten V2.5
XI006_F15_S1	NA	0.97	40.43	1026819211	104840328	895380110	87.2	10.21	Illumina TruSeq Nano DNA	Illumina HiSeq X Ten V2.5
XI006_F15_S2	NA	0.98	36.53	946767806	122318986	838748213	88.59	12.92	Illumina TruSeq Nano DNA	Illumina HiSeq X Ten V2.5
XI006_F15_S3	NA	0.98	38.05	1013265453	134226624	896332750	88.46	13.25	Illumina TruSeq Nano DNA	Illumina HiSeq X Ten V2.5
XI006_F15_S4	NA	0.98	37.05	1128403697	256836426	915328658	81.12	22.76	Illumina TruSeq Nano DNA	Illumina HiSeq X Ten V2.5
XI006_F16_S2	NA	0.98	38.12	1076035638	173260907	898745495	83.52	16.1	Illumina TruSeq Nano DNA	Illumina HiSeq X Ten V2.5
XI006_F16_S3	NA	0.98	42.87	1083927117	176469246	973761857	89.84	16.28	Illumina TruSeq Nano DNA	Illumina HiSeq X Ten V2.5
XI006_F16_S8	NA	0.98	39.4	1019773952	122185581	877531202	86.05	11.98	Illumina TruSeq Nano DNA	Illumina HiSeq X Ten V2.5
XI006_F19_S1	NA	0.98	42.16	1052258558	101162932	944290051	89.74	9.61	Illumina TruSeq Nano DNA	Illumina HiSeq X Ten V2.5
XI006_F19_S2	NA	0.98	40.72	1044409207	115215951	908635792	87	11.03	Illumina TruSeq Nano DNA	Illumina HiSeq X Ten V2.5
XI006_F19_S3	NA	0.98	36.68	1074392875	217897099	857129659	79.78	20.28	Illumina TruSeq Nano DNA	Illumina HiSeq X Ten V2.5
XI006_F20_S1	NA	0.98	45.48	1078380750	98333417	974055037	90.33	9.12	Illumina TruSeq Nano DNA	Illumina HiSeq X Ten V2.5
XI006_F20_S2	NA	0.98	42.78	1089099277	133557617	987749408	90.69	12.26	Illumina TruSeq Nano DNA	Illumina HiSeq X Ten V2.5
XI006_F20_S3	NA	0.98	39.13	965623197	91584749	891661719	92.34	9.48	Illumina TruSeq Nano DNA	Illumina HiSeq X Ten V2.5
XI006_F20_S4	NA	0.98	44.38	1079280241	102427553	964467636	89.36	9.49	Illumina TruSeq Nano DNA	Illumina HiSeq X Ten V2.5
XI006_F20_S5	NA	0.98	39.92	1003407911	84086691	887645556	88.46	8.38	Illumina TruSeq Nano DNA	Illumina HiSeq X Ten V2.5
XI006_F20_S6	NA	0.98	35.31	916608738	63871585	757915514	82.69	6.97	Illumina TruSeq Nano DNA	Illumina HiSeq X Ten V2.5
XI006_F21_S1	NA	0.98	46.59	1097402989	121770452	957509766	87.25	11.1	Illumina TruSeq Nano DNA	Illumina HiSeq X Ten V2.5
XI006_F21_S2	NA	0.98	66.32	2204488183	332407540	1390508137	63.08	15.08	Illumina TruSeq Nano DNA	Illumina HiSeq X Ten V2.5
XI006_F22_S1	NA	0.98	43.42	1111605664	143716855	971404290	87.39	12.93	Illumina TruSeq Nano DNA	Illumina HiSeq X Ten V2.5
XI006_F22_S2	NA	0.98	40.58	970724466	88157250	859063129	88.5	9.08	Illumina TruSeq Nano DNA	Illumina HiSeq X Ten V2.5
XI006_F22_S3	NA	0.98	38.19	912751478	71520057	838221822	91.83	7.84	Illumina TruSeq Nano DNA	Illumina HiSeq X Ten V2.5
XI006_F8_S1	NA	0.98	34.53	970037532	105714878	774448765	79.84	10.9	Illumina TruSeq Nano DNA	Illumina HiSeq X Ten V2.5
XI006_F8_S2	NA	0.98	37.21	1133243313	175786442	901086689	79.51	15.51	Illumina TruSeq Nano DNA	Illumina HiSeq X Ten V2.5
XI006_F8_S3	NA	0.98	41.42	1101186722	115087064	906882218	82.35	10.45	Illumina TruSeq Nano DNA	Illumina HiSeq X Ten V2.5
XI006_F8_S5	NA	0.98	39.73	1162177448	121430778	882374750	75.92	10.45	Illumina TruSeq Nano DNA	Illumina HiSeq X Ten V2.5
